# Supplementary material for: Controllable Preparation of Gold Nanocrystals with Different Porous Structures for SERS Sensing
Source: Molecules. 2023 Mar 2;28(5):2316. doi: 10.3390/molecules28052316 (PMC10004769; doi:10.3390/molecules28052316)
Supplement: Supplementary file 1 [file molecules-28-02316-s001.zip]

Archive with 1 entries (1 files):
- molecules-2253894-supplementary.pdf
